# Supplementary material for: A universal 2D-on-SiC platform for heterogeneous integration of epitaxial III-N membranes
Source: Sci Adv. 2025 Nov 21;11(47):eadz3605. doi: 10.1126/sciadv.adz3605 (PMC12637313; doi:10.1126/sciadv.adz3605)
Supplement: Supplementary file 2 — Movies S1 to S3 [file sciadv.adz3605_movies_s1_to_s3.zip]

Archive with 3 entries (3 files):
- adz3605_movie_s1.mp4
- adz3605_movie_s2.mp4
- adz3605_movie_s3.mp4
